# Supplementary material for: The Effect of Ultrasound on the Extraction and Functionality of Proteins from Duckweed (Lemna minor)
Source: Molecules. 2024 Mar 1;29(5):1122. doi: 10.3390/molecules29051122 (PMC10935346; doi:10.3390/molecules29051122)
Supplement: Supplementary file 1 [file molecules-29-01122-s001.zip]

Archive with 1 entries (1 files):
- molecules-2843346-supplementary.pdf
